# Supplementary material for: Antiviral Properties of Moringa oleifera Leaf Extracts against Respiratory Viruses
Source: Viruses. 2024 Jul 25;16(8):1199. doi: 10.3390/v16081199 (PMC11359668; doi:10.3390/v16081199)
Supplement: Supplementary file 1 [file viruses-16-01199-s001.zip]

Archive with 1 entries (1 files):
- viruses-3075803-supplementary.pdf
